# Supplementary material for: Rapid Analysis of Aristolochic Acids and Aristolactams in Houttuyniae Herba by LC–MS/MS
Source: Molecules. 2022 Dec 16;27(24):8969. doi: 10.3390/molecules27248969 (PMC9788189; doi:10.3390/molecules27248969)
Supplement: Supplementary file 1 [file molecules-27-08969-s001.zip]

Archive with 1 entries (1 files):
- molecules-2086028-supplementary.pdf
